# Supplementary material for: Oxytocin receptor disruption in Avil-expressing cells results in blunted sociability and increased inter-male aggression
Source: PLoS One. 2021 Nov 30;16(11):e0260199. doi: 10.1371/journal.pone.0260199 (PMC8631681; doi:10.1371/journal.pone.0260199)
Supplement: S1 Data — (XLSX) [file pone.0260199.s002.xlsx]

## Sheet: Description
Data file for Tabbaa, Moses, Hammock at PLoS ONE
Behavior	includes all behavior data from mice analyzed across all tests in this report
RT-qPCR	includes all averaged (duplicate wells) cycle time and relative expression (Gapdh reference gene) for validation of Cre-LoxP model

## Sheet: Behavior
					Sociability Test														Preference for Social Novelty Test											Resident Intruder Test
					Latency (seconds)				Duration (seconds)					Frequency (#)					Latency (seconds)	Duration (seconds)					Frequency (#)					Binary (0=no aggression)	Latency (seconds)	Frequency (#)	Duration (seconds)
ID	Subject exclusion jusitification	genotype 0 = fxoxtr+/+:Avil-cre -; 1 = fxoxtr+/+:avil + ; 2= Avil-cre- ; 3=Avil-cre+	sex: 0 = male; 1 = female	Empty/stranger tower location (L = left, R = right)	Approach empty tower	Approach tower containing conspecific	Enter chamber with empty tower	Enter conspecific chamber	Center chamber	Conspecific Chamber	Empty Chamber	Sniffing empty tower	Sniffing tower containing conspecific	Entries to center chamber	Entries to empty chamber	Entries to conspecific chamber	Approach conspecific tower	Approach empty tower	Approach tower containing novel conspecific	Center chamber	Familiar conspecific chamber	Stranger conspecific chamber	Sniffing tower containing familiar conspecific	Sniffing tower containing stranger conspecific	Entries to center chamber	Entries to familiar conspecific chamber	Entries to stranger conspecific chamber	Approach familiar conspecific tower	Approach strainger conspecific tower	Aggression	Attack	Attack	Attack
11772		0	0	L	20.2805	108.617	10.4575	105.139	153.507	169.919	86.2943	65.7224	122.529	20	26	35	23	18	23.2885	246.414	139.691	118.995	34.2442	58.1672	26	28	28	12	16	0	900	0	0
11777	Died in home cage prior to RIT due to malocclusion.	0	0	R	12.549	121.401	0	120.414	134.331	194.965	122.524	46.2127	99.8703	13	18	36	28	13	54.191	150.421	248.357	90.2424	66.2677	43.3199	23	28	23	15	14
11780		0	0	R	30.409	131.248	4.9115	117.993	71.4776	106.523	153.565	70.1076	197.414	13	22	25	18	16	34.968	269.827	63.2291	122.736	29.6829	113.336	19	16	19	6	11	0	900	0	0
11861		0	0	R	67.445	43.71	66.4345	41.877	145.524	124.82	96.3759	82.7952	145.749	29	41	41	29	25	47.2115	166.319	95.8659	134.627	36.2112	160.778	35	25	43	13	20	0	900	0	0
11867		0	0	L	78.96	13.959	76.046	4.371	118.015	147.7	93.3773	69.1699	170.845	37	43	66	47	25	28.3645	196.632	114.743	114.389	82.29	90.3505	39	41	42	21	24	0	900	2	0
11875		0	0	R	75.623	33.558	73.32	31.7955	125.779	139.863	96.0915	33.1985	203.719	38	32	76	55	16	4.888	196.119	105.917	110.725	79.1316	101.576	49	49	48	23	25	1	150	9	3.9663
11954	Intruder attacked subject in the RIT.	0	0	R	52.8985	162.056	51.7705	160.2	160.716	81.6014	148.099	105.567	91.1659	11	35	25	20	30	70.782	227.158	137.066	176.271	14.3585	43.1084	18	20	28	11	18
12054	Subject did not investigate towers; sociability tower sniffing duration over 2 SD's from the mean. Intruder attacked subject in the RIT.	0	0
12055	Subject did not investigate towers; sociability tower sniffing duration over 2 SD's from the mean.	0	0																											0	900	0	0
12056	Subject did not investigate towers; sociability tower sniffing duration over 2 SD's from the mean.	0	0																											0	900	0	0
12101		0	0	R	59.22	39.95	57.575	29.68	113.075	115.345	177.225	69.9877	122.026	15	23	33	24	17	12.1025	178.71	116.558	163.417	54.05	85.7304	17	20	21	13	12	0	900	0	0
12102	Intruder attacked subject in the RIT.	0	0	L	206.283	1.316	202.405	0	74.9956	156.759	96.1221	58.6583	205.681	16	27	44	35	20	31.7485	102.707	86.5764	119.519	106.549	182.969	30	31	57	20	38
12374		0	0	L	72.615	14.664	69.043	13.94	168.829	102.491	120.868	71.9711	133.325	25	33	39	26	21	87.42	150.179	95.9646	149.758	63.5346	136.645	23	18	34	10	20	1	393	12	41.4765
12378		0	0	L	9.024	40.984	7.755	39.809	173.364	134.216	128.717	38.9466	116.417	18	22	40	32	12	8.8595	181.006	168.248	100.618	67.2264	55.4788	20	29	24	19	15	0	900	0	0
12379		0	0	R	111.696	7.7785	109.134	6.721	183.077	135.005	101.05	51.6178	127.347	14	20	35	26	15	94.6815	260.147	79.6486	146.078	37.3321	73.5949	22	19	32	11	19	0	900	0	0
12408		0	0	L	73.978	44.0155	12.502	39.34	248.426	137.67	94.2209	6.19695	110.666	21	19	31	20	9	96.35	136.396	93.711	92.8297	128.43	146.633	19	29	32	20	23	1	242	10	65.2018
12417		0	0	R	18.847	70.03	17.86	67.7	140.49	124.247	87.5117	73.5996	153.091	23	32	44	32	21	48.457	250.219	71.1321	131.654	32.2255	82.9268	25	20	34	9	20	0	900	0	0
12423		0	0	L	157.638	10.951	0	9.87	157.217	136.526	57.2107	35.767	182.689	23	23	53	39	14	35.25	146.466	79.5264	158.933	69.1699	118.656	23	25	37	16	24	1	319	2	11.1743
12425	Intruder attacked subject in the RIT.	0	0	R	7.6375	72.944	6.6975	64.51	96.3054	128.634	114.638	80.6849	151.474	18	26	34	25	18	36.472	223.842	151.493	95.309	63.5511	64.0305	28	26	24	10	12
12522	Intruder attacked subject in the RIT.	0	0	L	101.027	12.831	99.593	2.7025	114.588	162.197	74.5843	48.4171	198.112	18	26	46	37	18	62.275	108.991	105.576	165.609	109.992	107.755	16	28	28	21	18
11774		0	1	L	25.991	2.303	23.24	0	114.212	136.732	84.2898	75.0567	187.845	19	32	48	38	23	11.75	135.515	81.5662	186.625	94.6792	96.9305	17	23	28	15	19
11783		0	1	R	84.271	6.0395	80.8635	0	82.7271	138.392	77.7427	58.2448	236.854	19	20	58	46	13	74.495	99.1489	110.523	117.688	143.228	127.798	27	31	31	18	18
11873		0	1	L	144.055	34.1925	141.893	0	121.081	114.328	99.546	86.4941	176.292	18	30	45	36	22	45.3315	157.26	77.0988	168.312	87.7232	108.455	29	27	46	16	29
11896		0	1	L	67.5155	42.7465	15.604	34.45	172.072	116.739	189.683	61.6805	55.8807	22	31	25	14	20	64.1785	323.097	102.013	147.249	10.0392	15.3737	16	17	18	9	9
11902		0	1	R	8.7655	61.382	0	60.019	190.926	82.6189	134.418	73.1532	118.135	18	38	32	26	25	1.786	206.05	108.817	143.752	72.669	66.9539	24	21	28	10	14
11947		0	1	L	10.7395	1.5745	7.4025	0	187.464	92.7099	105.2	89.4598	123.424	20	33	34	24	23	4.3005	201.712	112.081	151.039	45.402	86.5881	21	15	29	7	17
11951		0	1	L	92.7075	16.1445	91.8615	13.8885	141.684	161.391	89.0862	31.4407	174.544	24	24	40	28	13	7.1675	144.823	168.063	141.498	76.187	66.1149	21	33	33	23	22
11953		0	1	L	3.854	85.7045	0	84.7645	125.702	152.219	138.213	82.9433	97.2125	18	38	42	34	28	68.526	149.206	190.482	94.5875	70.0277	92.2116	20	34	26	23	17
11960		0	1	R	15.3925	33.9105	0	27.4952	91.9249	164.007	82.3299	53.5964	205.623	24	28	55	44	17	19.364	149.375	113.832	124.078	59.0837	148.771	35	35	51	20	31
11984		0	1	L	80.4875	5.029	79.3125	1.83	89.3775	138.229	75.1272	64.3359	231.625	21	29	63	52	20	82.579	125.337	132.972	121.276	120.09	97.4616	14	25	33	18	27
11985		0	1	R	99.8045	5.734	98.465	0	125.861	107.726	59.5232	70.9747	231.867	22	25	53	38	17	111.179	198.953	121.041	74.0226	105.962	97.3064	25	36	30	23	19
11988		0	1	R	136.77	25.145	130.119	15.39	146.696	138.387	103.127	72.8735	138.166	27	34	49	35	22	18.6825	212.165	76.9484	101.299	55.7091	151.476	25	24	46	13	32
11992		0	1	R	18.4475	53.486	1.504	47.49	142.542	157.065	87.7725	46.7274	164.693	27	35	67	50	25	43.099	233.155	101.995	148.668	24.3977	86.9664	33	29	47	15	27
12020		0	1	L	168.56	8.8595	26.2965	3.45	68.7328	117.093	67.9079	97.7248	245.354	11	23	46	39	21	96.8905	118.468	106.648	98.7	77.4537	195.781	14	22	26	14	19
12218		0	1	R	48.128	19.2935	9.823	14.78	162.115	133.447	57.1426	48.7743	197.193	30	26	55	38	14	20.069	153.742	115.653	102.173	80.8142	145.646	28	29	36	16	22
12381		0	1	R	189.715	10.2225	185.579	6.93	163.059	169.242	80.7155	48.2526	119.878	7	21	33	29	19	7.003	126.7	130.456	185.222	60.8204	89.4222	12	21	34	16	28
12384		0	1	R	22.043	44.5795	20.9855	43.26	182.238	130.961	73.2307	60.8039	151.049	21	26	48	37	17	39.2685	230.371	74.3188	184.247	25.5139	83.6059	17	16	30	8	21
12391		0	1	L	9.353	87.4905	6.8855	30.291	256.895	73.2519	125.182	48.6356	93.9107	23	33	25	17	20	4.9115	142.243	190.106	99.3651	59.307	106.053	13	21	26	14	20
12404		0	1	L	5.4285	38.775	4.653	28.4115	218.017	100.206	91.9132	53.2933	134.237	20	28	31	21	18	80.511	163.198	72.8406	210.229	22.7057	127.976	12	9	31	5	25
11770		1	0	L	109.698	2.9375	106.15	0	94.5123	102.509	89.9909	108.149	202.391	11	29	37	32	23	49.162	155.955	84.9525	117.855	77.8367	160.157	18	23	39	14	30	1	134	6	28.0075
11771	Intruder attacked subject in the RIT.	1	0	R	124.996	44.3445	120.155	43.05	157.991	112.786	134.991	68.0866	120.849	13	21	34	27	16	14.805	119.761	79.0117	155.756	40.7255	203.261	13	17	38	11	30
11862		1	0	R	24.863	45.778	24.158	42.27	115.879	177.002	115.857	65.377	124.021	21	31	42	32	21	8.4365	138.218	155.984	172.901	58.6983	72.4552	28	35	33	22	17	1	33.94	5	21.4718
11869		1	0	L	82.2735	18.471	78.0905	11.84	115.456	112.823	61.4736	59.4174	250.08	19	21	39	28	14	49.7965	141.674	113.531	131.099	81.9163	120.522	16	24	27	16	19	0	900	0	0
11955		1	0	L	64.954	2.9375	64.202	0	107.075	127.652	137.224	33.4898	187.424	15	25	46	38	17	11.1625	218.195	110.278	139.36	58.7617	71.8536	29	33	43	20	27	1	162	10	15.9998
11956		1	0	R	28.153	152.91	18.612	151.058	171.653	107.071	153.479	90.4045	75.1342	20	49	29	21	37	33.2055	318.543	100.244	105.172	25.9017	47.6721	21	24	26	13	16	1	166	12	74.9677
11957		1	0	L	4.465	45.214	3.807	44.274	115.016	140.121	64.9798	79.9188	103.264	16	27	32	27	17	38.8455	161.346	249.403	95.1938	30.2422	62.221	16	21	20	13	12	0	900	0	0
11982		1	0	L	18.238	14.582	16.262	0	99.5202	113.357	155.053	51.9232	67.0102	10	22	21	16	16	204.45	116.116	371.413	51.5331	11.0826	44.7299	12	12	15	5	11	1	38.54	8	8.54568
12106		1	0	R	44.885	16.5205	0	11.562	204.358	154.959	128.613	67.5296	42.293	30	36	30	15	20	49.5145	300.776	140.929	115.495	27.2859	14.2363	35	34	32	17	13	0	900	0	0
12377		1	0	R	21.9725	101.262	20.915	99.95	175.244	119.643	129.133	71.8325	100.413	17	30	29	20	22	19.317	187.972	130.97	101.37	69.278	75.2588	19	30	26	20	18	1	287	37	59.7308
12396		1	0	R	86.762	43.5455	85.7045	39.39	204.039	102.218	87.8595	106.413	97.6331	17	31	35	26	24	29.892	208.699	173.602	131.257	48.4711	35.2383	21	25	25	13	15	1	133	11	47.2364
12398		1	0	L	7.614	85.05	4.7235	82.46	180.715	124.465	86.2168	94.423	111.681	11	30	27	22	25	66.082	278.856	159.48	74.6196	28.0778	55.3683	14	22	18	14	11	1	131	2	1.77255
12407	Intruder attacked subject in the RIT.	1	0	R	50.9245	7.426	48.52	6.1805	120.75	150.91	100.282	67.0996	158.402	27	33	52	36	23	41.266	177.141	87.6503	106.192	65.7319	157.417	26	23	40	12	26
12424	Subject did not exit center chamber for the enitre sociability test	1	0																											1	170	7	38.252
12507		1	0	L	79.6885	34.17	0	29.16	200.558	105.91	120.785	75.2963	93.9859	15	26	27	20	18	142.316	329.033	147.451	54.8984	30.08	36.6294	13	18	15	11	8	1	160	12	18.2567
11775		1	1	R	46.3185	121.519	45.073	120.743	169.51	99.8985	73.313	79.2185	175.728	11	34	31	24	30	164.5	185.119	98.606	98.6131	74.2341	141.973	25	30	44	17	32
11776		1	1	L	11.0215	60.9825	5.0995	39.3625	115.39	104.622	113.606	67.2053	194.918	15	28	30	23	22	4.512	182.073	106.862	91.4526	115.089	101.001	17	31	25	22	17
11786		1	1	L	171.621	14.0295	166.404	11.75	130.968	99.0807	115.721	86.1604	166.521	20	36	49	38	27	13.0895	140.918	98.6483	99.5742	95.3019	162.895	27	30	39	15	27
11895		1	1	R	8.2485	18.7765	0	17.39	140.283	158.371	124.019	84.1159	91.2763	20	33	37	25	24	84.4355	193.854	156.143	159.191	47.5358	39.8913	30	28	30	10	16
11899		1	1	L	230.206	2.9845	224.472	0	128.872	113.392	74.1989	92.7263	188.721	21	35	53	41	26	5.687	280.012	97.8846	100.493	62.2139	54.9359	37	35	39	18	19
11900		1	1	R	82.156	26.9545	80.793	21.7375	159.003	123.824	106.85	77.5947	127.452	31	34	46	28	22	59.361	163.851	98.8528	128.975	82.7999	122.365	29	32	41	17	28
11973		1	1	R	148.896	4.6295	146.946	0	137.856	113.244	72.7208	79.7167	193.995	22	36	49	35	26	59.361	118.515	97.2994	142.697	84.1676	154.569	22	28	46	19	33
11991		1	1	L	228.913	20.8445	187.506	0	157.175	148.685	74.4668	91.4033	126.933	17	30	44	37	20	14.1705	119.827	46.4219	223.694	46.1563	161.671	18	17	40	10	30
11993	Subject did not investigate towers; sociability tower sniffing duration over 2 SD's from the mean.	1	1
12060		1	1	L	42.206	135.266	39.151	134.067	198.876	79.4488	115.371	65.5016	138.023	20	32	30	22	21	31.0905	243.514	122.835	118.717	31.8731	81.5567	26	18	27	6	14
12380		1	1	L	228.114	45.4725	227.104	10.9275	109.447	147.817	69.5764	61.006	210.085	16	22	42	33	15	50.9715	81.7142	91.7628	175.639	63.7484	184.51	22	21	42	11	29
12394		1	1	R	223.885	41.313	222.192	27.589	141.338	146.074	117.336	64.195	128.519	13	18	34	27	13	37.13	150.633	93.4078	208.685	60.0589	78.8472	21	18	30	10	17
12400		1	1	L	18.894	76.798	14.3115	75.9285	135.856	154.832	161.892	36.1148	93.9859	14	23	33	28	15	59.361	184.705	75.7805	250.884	23.3214	63.2526	11	9	23	3	17
12446		1	1	L	16.074	243.81	0	239.935	149.427	96.5357	151.171	61.9343	135.668	7	26	29	26	21	100.087	143.879	78.1257	224.658	49.6109	101.431	7	14	21	10	17
12501		1	1	R	289.355	57.998	59.972	57.998	122.491	87.4693	47.1292	116.588	223.626	10	19	35	29	16	35.6025	110.26	64.1668	99.9761	128.449	192.81	18	26	26	15	19
13223		2	0	R	222.874	56.2355			144.744	148.783	54.2098	90.6654	158.616	14	22	36	28	17	131.154	252.171	105.879	128.287	19.6977	91.1213	14	10	22	4	14	0	900	0	0
13272		2	0	L	106.525	20.962			162.681	119.871	94.4301	59.6524	161.367	24	31	38	26	20	12.878	228.726	93.3984	223.471	15.127	37.2099	20	18	19	8	10	1	729.2844‬	2	9.9099
13446	Intruder attacked subject in the RIT.	2	0	L	81.7095	8.131			180.71	204.643	67.5884	52.1065	92.2986	23	20	31	16	13	45.64	166.916	124.964	88.0146	75.7523	141.938	27	29	47	18	32
13448		2	0	L	83.66	184.851			134.888	79.806	182.266	65.8822	129.654	15	28	23	17	20	58.327	258.382	141.007	124.557	14.1	59.3822	23	16	26	6	14	0	900	0	0
13475		2	0	R	234.436	12.7605			131.078	120.156	81.9116	110.889	153.735	14	34	29	22	28	17.672	230.648	141.376	110.591	38.105	76.6194	23	26	24	13	14	0	900	0	0
13477		2	0	R	9.024	28.2235			152.071	147.51	61.1071	65.7953	168.293	20	35	25	22	17	78.1375	197.463	145.78	133.341	39.4119	82.1771	19	19	19	7	12	1	412.682	1	1.26594
13484	Intruder attacked subject in the RIT.	2	0	L	8.8125	115.15			169.755	105.604	114.128	72.0134	135.548	20	28	26	17	17	38.1405	306.656	134.674	96.7401	35.6542	23.7562	23	19	23	8	10
13497	Intruder attacked subject in the RIT.	2	0	R	27.307	125.349			142.29	99.217	107.696	89.6055	156.381	16	31	32	21	24	7.5905	240.931	98.505	138.255	44.14	74.6313	17	19	30	10	21
13562		2	0	L	19.552	81.5215			123.786	130.308	121.439	62.4912	159.4	18	30	37	26	22	58.468	196.291	162.131	139.86	47.994	51.418	18	16	17	7	8	1	293.377	12	33.5451
13654		2	0	R	315.652	22.043			68.5307	135.781	72.4881	97.525	221.255	12	24	42	34	20	76.093	138.008	109.86	163.633	55.4295	127.772	12	15	24	8	17	1	258.968	8	56.4817
13656	Intruder attacked subject in the RIT.	2	0	L	67.7975	14.429			73.6396	180.957	62.3549	65.7036	213.183	10	19	43	37	15	56.729	167.731	97.4498	113.594	82.1537	135.978	12	15	24	9	18
13669		2	0	R	7.2145	120.179			86.9265	112.788	198.025	35.4568	164.561	13	21	28	22	14	7.8255	87.5234	140.739	226.883	84.201	58.5996	11	23	17	16	11	0	900	0	0
13146		2	1	L	34.451	6.016			216.393	84.1042	94.047	92.2187	111.066	14	31	26	20	23	159.659	135.802	142.683	143.416	53.1758	123.001	14	20	33	14	25
13147	Subject did not investigate towers; sociability tower sniffing duration over 2 SD's from the mean.	2	1
13149		2	1	L	121.354	1.175			108.347	113.012	99.5037	117.761	160.021	14	34	44	35	29	40.608	138.128	94.8789	114.038	106.81	143.277	22	33	32	23	19
13151		2	1	L	65.283	47.5875			193.659	152.672	78.7602	67.6823	103.456	17	26	31	20	20	17.0845	270.266	91.2035	111.103	26.5315	97.3605	19	16	27	7	17
13221		2	1	L	47.094	66.27			112.845	110.067	109.578	66.0491	169.745	13	24	34	28	17	3.854	160.862	125.725	96.0657	114.217	101.226	24	31	33	17	22
13249		2	1	R	38.587	13.0425			141.536	142.857	69.0101	67.1325	177.933	15	21	37	30	14	27.8005	117.328	109.367	135.163	95.168	140.307	19	18	27	11	16
13257		2	1	L	195.552	18.6108			192.456	173.55	123.321	81.8787	27.2271	20	28	23	9	22	5.0055	220.435	183.942	97.4216	36.4861	58.508	16	24	16	14	8
13258		2	1	R	19.3875	99.7575			123.142	114.598	124.677	88.0498	148.783	21	36	38	26	27	23.4295	179.728	157.68	101.76	53.9019	105.741	22	25	29	14	18
13273		2	1	L	52.452	94.3525			126.538	101.069	62.3643	75.7405	231.477	21	21	47	34	14	88.0075	138.974	69.0007	90.052	79.9023	219.502	19	23	36	14	27
13274		2	1	R	9.682	84.459			88.8676	122.484	108.182	99.2475	178.487	16	33	34	25	25	46.9765	171.2	153.246	105.835	78.6028	89.4598	14	23	26	15	21
13325		2	1	L	121.19	6.063			88.682	98.3663	62.503	101.25	246.698	10	28	40	35	23	38.1405	126.364	91.8263	95.9223	83.9537	199.891	20	21	36	12	26
13449		2	1	L	2.7965	24.0405			113.926	152.461	57.3706	40.4599	233.442	13	21	40	34	14	130.284	131.01	108.26	110.281	39.4988	210.2	16	16	34	9	24
13450		2	1	R	106.737	40.326			83.3146	181.5	48.3912	53.3427	231.195	12	20	45	39	15	15.98	129.466	77.268	91.979	103.142	192.806	24	27	39	16	27
13479		2	1	R	16.497	103.987			207.075	125.25	93.5511	65.5368	106.328	18	26	31	22	17	51.559	273.608	92.7921	146.33	45.4466	39.99	16	20	18	12	10
13480		2	1	L	117.242	28.5525			65.8494	193.685	52.7692	62.4113	224.535	9	15	46	39	12	39.29	149.018	93.7509	102.615	57.2836	195.132	14	18	33	12	26
13564		2	1	L	248.654	30.6675			177.399	106.5	82.4827	76.3868	156.482	17	21	29	20	14	8.93	256.373	57.7418	133.236	51.3663	100.533	11	10	16	6	9
13658		2	1	L	10.2225	32.4535			161.184	163.165	79.43	37.7504	157.72	13	17	28	22	10	20.351	121.711	120.057	70.6081	28.005	258.869	17	12	36	5	26
13659		2	1	R	12.9955	273.023			116.473	92.2328	109.978	100.742	179.824	12	19	21	16	13	6.815	95.786	77.2986	118.355	82.2124	225.598	9	11	20	6	16
13674		2	1	L	55.4365	199.28			114.469	115.507	151.22	87.3166	130.738	10	19	22	15	17	22.278	147.639	95.8777	168.436	88.5597	98.7376	11	15	14	8	9
13675		2	1	R	204.45	2.2795			69.1041	134.65	70.0182	78.3067	247.171	10	13	28	22	8	54.5435	61.4337	131.388	98.4556	127.123	180.849	11	13	23	8	17
13224	Intruder attacked subject in the RIT.	3	0	L	160.293	76.6335			237.127	95.0998	72.051	58.2212	135.334	18	25	31	20	17	25.098	219.121	52.7857	186.172	30.214	110.177	17	13	26	7	15
13225	Intruder attacked subject in the RIT.	3	0	R	105.069	80.37			162.93	112.988	106.577	82.2406	131.224	15	36	28	21	27	2.632	144.003	127.638	123.236	91.2505	111.324	18	24	34	16	24
13226	Intruder attacked subject in the RIT.	3	0	L	64.6485	2.162			216.889	85.641	62.9166	71.6562	161.473	12	24	38	32	18	9.4235	207.876	54.8749	164.352	18.2101	151.777	17	13	44	8	31
13227		3	0	L	15.9565	56.1885			151.422	205.681	79.5687	5.39325	154.985	21	15	43	31	6	6.862	183.49	114.562	152.893	77.0495	68.2417	23	31	27	18	15	0	900	0	0
13248		3	0	R	93.4595	3.1725			127.958	166.178	77.4419	63.8518	162.34	13	22	37	29	17	3.2195	149.796	137.132	122.971	32.5029	155.396	14	16	33	9	25	0	900	0	0
13326	Intruder attacked subject in the RIT.	3	0	L	142.786	29.798			149.401	99.4426	83.808	66.3804	199.054	16	27	36	27	21	33.1585	134.888	76.4808	85.9701	149.768	149.909	19	26	23	16	12
13329	Subject did not investigate towers; sociability tower sniffing duration over 2 SD's from the mean.	3	0																											0	900	0	0
13476		3	0	R	89.206	68.5495			251.767	52.7176	142.582	133.214	16.9153	13	32	9	4	16	8.46	257.781	43.421	200.793	11.1249	84.9925	17	13	39	6	29	0	900	0	0
13478		3	0	L	119.803	20.4215			233.599	145.178	57.2695	42.5421	120.661	14	16	24	16	10	52.22	184.534	72.944	177.82	63.2291	99.4497	15	16	26	9	18	1	486.638	10	37.4026
13485		3	0	R	286.583	42.9345			147.427	121.495	71.2638	71.064	185.486	18	24	38	27	17	65.24	215.493	110.88	83.9584	82.1583	103.557	16	27	20	18	13	1	282.17	10	12.7518
13486	Intruder attacked subject in the RIT.	3	0	L	109.675	12.502			178.948	129.351	55.3496	61.5677	171.454	13	22	31	24	16	116.372	181.434	121.967	100.192	71.4447	122.202	21	21	27	10	17
13499	Intruder attacked subject in the RIT.	3	0	R	62.98	46.107			171.04	174.737	26.4234	32.0117	192.486	20	11	48	32	7	63.732	185.777	78.8684	189.029	45.2304	98.6836	29	22	40	9	25
13500	Subject did not investigate towers; sociability tower sniffing duration over 2 SD's from the mean.	3	0																											1	297.554	5	6.50754
13501		3	0	L	52.5695	64.0375			139.183	152.177	70.5188	37.6964	199.675	18	20	41	31	13	20.1865	291.8	86.6797	100.928	49.6696	68.7822	22	19	27	9	15	0	900	0	0
13560	Intruder attacked subject in the RIT.	3	0	L	91.6265	180.292			197.912	107.731	78.013	39.9641	174.095	8	17	25	21	14	26.743	207.507	54.3649	97.5744	161.99	76.1588	9	15	16	12	10
13655		3	0	L	75.435	7.8725			127.659	132.025	73.9381	75.0002	188.456	16	22	39	30	15	4.277	145.047	67.0149	168.634	38.869	177.338	15	14	30	7	22	0	900	0	0
13668		3	0	R	115.221	24.0875			114.055	134.079	77.4301	84.6635	187.986	13	24	31	24	19	27.636	91.5372	72.9745	262.596	48.2056	121.761	11	14	27	8	21	0	900	0	0
13148		3	1	L	189.833	56.588			133.21	97.4827	52.8233	78.0153	236.779	11	18	32	26	14	27.73	146.964	128.98	88.5785	66.8152	166.791	11	19	26	13	20
13222		3	1	R	16.0975	45.731			183.946	115.961	109.924	62.8766	126.219	22	32	28	17	20	57.7865	176.534	68.0772	148.16	58.1249	144.581	18	16	38	8	27
13228	Subject did not investigate towers; sociability tower sniffing duration over 2 SD's from the mean.	3	1
13259		3	1	L	4.0185	96.9375			240.027	147.133	119.528	9.65145	82.0808	15	15	27	20	8	158.88	120.532	271.366	102.646	36.4485	61.6828	23	32	25	18	15
13359		3	1	L	35.25	42.1355			125.497	110.429	130.025	124.837	105.238	16	38	30	21	31	5.6635	86.0547	175.077	108.868	114.006	113.778	15	24	21	13	16
13481		3	1	R	29.704	59.1025			121.641	135.179	76.046	35.4874	229.398	18	21	40	31	13	12.0085	95.3136	89.3893	192.726	56.2614	162.585	15	15	34	10	23
13482		3	1	L	23.5	2.0445			159.694	101.41	79.383	62.4724	195.318	18	24	32	19	19	37.11	257.367	121.949	109.16	28.1272	80.7319	32	23	29	7	14
13488		3	1	R	75.9755	13.3245			95.0175	122.844	70.7045	50.2618	258.921	14	20	44	35	15	64.108	168.037	94.4066	118.741	56.3671	160.063	19	16	26	7	17
13490		3	1	L	13.677	34.9915			91.0531	134.559	99.9573	74.7841	198.897	16	27	30	23	19	28.0825	121.998	128.949	197.163	42.3564	108.784	14	19	22	11	16
13491		3	1	R	51.089	21.808			161.389	94.6016	58.1319	62.8319	221.22	15	23	34	25	18	29.8685	188.926	109.364	85.2721	78.3255	135.936	22	23	24	12	14
13494		3	1	L	34.6155	181.444			100.982	109.494	84.3345	77.3385	227.041	14	34	43	37	26	27.8	56.581	96.0515	123.469	103.565	217.532	16	16	30	8	22
13502		3	1	R	44.227	75.999			85.3896	165.001	113.886	44.8897	188.815	13	15	39	31	10	50.619	138.866	198.371	97.6308	79.2232	84.1864	16	27	20	16	15
13503		3	1	L	53.2275	8.3425			119.305	129.953	75.0802	73.9639	199.87	17	23	45	34	17	141	112.008	94.2209	90.5361	146.21	154.865	18	25	29	16	20
13657		3	1	L	93.4595	18.988			216.827	128.658	82.8939	52.6658	118.205	14	15	23	15	9	26.085	287.875	103.012	75.287	45.7874	87.2884	18	14	17	4	10
13660		3	1	R	214.626	80.746			174.074	148.548	63.175	40.2719	173.181	10	10	29	23	7	83.143	202.648	126.115	118.414	40.1991	111.874	21	20	20	8	12
13673	Tower approach latencies in sociability test excluded in analysis to achieve normality (outlier)	3	1	R	565.81	22.9595			120.529	184.722	21.1829	18.7741	254.042	9	7	28	21	6	53.345	202.168	88.2261	80.3394	81.853	146.701	17	15	18	6	10

## Sheet: RT-qPCR
Plate	Sample	Genotype	Tissue	TYPE	Primer	Cq average (duplicate)	delta Gapdh	fold to GAPDH
B	11973	OXTR AVIL KO	Olfactory Bulb	cDNA	Avil	29.917	13.7034	7.49645e-05
B	12106	OXTR AVIL KO	Olfactory Bulb	cDNA	Avil	30.7298	13.5955	8.07871e-05
B	12020	OXTR AVIL WT	Olfactory Bulb	cDNA	Avil	30.071	14.4038	4.61338e-05
B	12101	OXTR AVIL WT	Olfactory Bulb	cDNA	Avil	30.4498	13.4737	8.7904e-05
A	9086	OXTR KO	Olfactory Bulb	cDNA	Avil	33.3021	12.9976	0.000122276
A	9114	OXTR KO	Olfactory Bulb	cDNA	Avil	32.8993	14.7175	3.71184e-05
A	9105	OXTR WT	Olfactory Bulb	cDNA	Avil	32.0986	13.2839	0.000100262
A	9110	OXTR WT	Olfactory Bulb	cDNA	Avil	34.2506	13.1687	0.000108601
C	11973	OXTR AVIL KO	Piriform Cortex	cDNA	Avil	33.4589	15.4042	2.306e-05
C	12106	OXTR AVIL KO	Piriform Cortex	cDNA	Avil	33.3859	13.5268	8.47266e-05
C	12020	OXTR AVIL WT	Piriform Cortex	cDNA	Avil	33.5357	14.9305	3.20248e-05
C	12101	OXTR AVIL WT	Piriform Cortex	cDNA	Avil	34.9211	15.062	2.92337e-05
C	9086	OXTR KO	Piriform Cortex	cDNA	Avil	33.4744	14.3788	4.69393e-05
C	9114	OXTR KO	Piriform Cortex	cDNA	Avil	33.7274	13.4444	8.97111e-05
C	9105	OXTR WT	Piriform Cortex	cDNA	Avil	33.4167	14.7064	3.74057e-05
C	9110	OXTR WT	Piriform Cortex	cDNA	Avil	35.5425	14.4205	4.56021e-05
B	11973	OXTR AVIL KO	Trigeminal Ganglion	cDNA	Avil	21.7571	2.82229	0.141386
B	12106	OXTR AVIL KO	Trigeminal Ganglion	cDNA	Avil	21.9865	2.29717	0.203462
B	12020	OXTR AVIL WT	Trigeminal Ganglion	cDNA	Avil	21.5959	2.38172	0.191881
B	12101	OXTR AVIL WT	Trigeminal Ganglion	cDNA	Avil	21.8072	1.69282	0.309321
B	NTC	NTC	NTC	NTC	Avil	#DIV/0!	#DIV/0!	0
C	NTC	NTC	NTC	NTC	Avil	#DIV/0!	#DIV/0!	0
B	11973	OXTR AVIL KO	Olfactory Bulb	cDNA	Gapdh	16.2135	0	1
B	12106	OXTR AVIL KO	Olfactory Bulb	cDNA	Gapdh	17.1343	0	1
B	12020	OXTR AVIL WT	Olfactory Bulb	cDNA	Gapdh	15.6672	0	1
B	12101	OXTR AVIL WT	Olfactory Bulb	cDNA	Gapdh	16.9761	0	1
A	9086	OXTR KO	Olfactory Bulb	cDNA	Gapdh	20.3045	0	1
A	9114	OXTR KO	Olfactory Bulb	cDNA	Gapdh	18.1818	0	1
A	9105	OXTR WT	Olfactory Bulb	cDNA	Gapdh	18.8147	0	1
A	9110	OXTR WT	Olfactory Bulb	cDNA	Gapdh	21.0819	0	1
C	11973	OXTR AVIL KO	Piriform Cortex	cDNA	Gapdh	18.0546	0	1
C	12106	OXTR AVIL KO	Piriform Cortex	cDNA	Gapdh	18.6646	0	1
C	12020	OXTR AVIL WT	Piriform Cortex	cDNA	Gapdh	18.6053	0	1
C	12101	OXTR AVIL WT	Piriform Cortex	cDNA	Gapdh	19.8591	0	1
C	9086	OXTR KO	Piriform Cortex	cDNA	Gapdh	19.0956	0	1
C	9114	OXTR KO	Piriform Cortex	cDNA	Gapdh	20.283	0	1
C	9105	OXTR WT	Piriform Cortex	cDNA	Gapdh	18.7103	0	1
C	9110	OXTR WT	Piriform Cortex	cDNA	Gapdh	21.122	0	1
B	11973	OXTR AVIL KO	Trigeminal Ganglion	cDNA	Gapdh	18.9348	0	1
B	12106	OXTR AVIL KO	Trigeminal Ganglion	cDNA	Gapdh	19.6894	0	1
B	12020	OXTR AVIL WT	Trigeminal Ganglion	cDNA	Gapdh	19.2142	0	1
B	12101	OXTR AVIL WT	Trigeminal Ganglion	cDNA	Gapdh	20.1144	0	1
B	11973	OXTR AVIL KO	Olfactory Bulb	gDNA/RNA	Gapdh	26.166	9.95247	0.00100927
B	12106	OXTR AVIL KO	Olfactory Bulb	gDNA/RNA	Gapdh	27.4036	10.2693	0.000810253
B	12020	OXTR AVIL WT	Olfactory Bulb	gDNA/RNA	Gapdh	27.4037	11.7366	0.000293052
B	12101	OXTR AVIL WT	Olfactory Bulb	gDNA/RNA	Gapdh	27.6161	10.64	0.000626655
A	9086	OXTR KO	Olfactory Bulb	gDNA/RNA	Gapdh	37.3286	17.0241	7.50322e-06
A	9114	OXTR KO	Olfactory Bulb	gDNA/RNA	Gapdh	30.1784	11.9966	0.000244719
A	9105	OXTR WT	Olfactory Bulb	gDNA/RNA	Gapdh	31.453	12.6383	0.00015685
A	9110	OXTR WT	Olfactory Bulb	gDNA/RNA	Gapdh	37.3797	16.2978	1.24127e-05
C	11973	OXTR AVIL KO	Piriform Cortex	gDNA/RNA	Gapdh	30.8792	12.8246	0.000137855
C	12106	OXTR AVIL KO	Piriform Cortex	gDNA/RNA	Gapdh	37.0868	17.2277	6.51537e-06
C	12020	OXTR AVIL WT	Piriform Cortex	gDNA/RNA	Gapdh	30.2852	11.6799	0.000304782
C	12101	OXTR AVIL WT	Piriform Cortex	gDNA/RNA	Gapdh	29.2955	9.43643	0.00144328
C	9086	OXTR KO	Piriform Cortex	gDNA/RNA	Gapdh	31.3277	12.2321	0.000207864
C	9114	OXTR KO	Piriform Cortex	gDNA/RNA	Gapdh	33.7575	13.4744	8.78598e-05
C	9105	OXTR WT	Piriform Cortex	gDNA/RNA	Gapdh	30.3907	11.6804	0.000304689
C	9110	OXTR WT	Piriform Cortex	gDNA/RNA	Gapdh	30.4146	9.29268	0.0015945
B	11973	OXTR AVIL KO	Trigeminal Ganglion	gDNA/RNA	Gapdh	28.4635	9.5287	0.00135386
B	12106	OXTR AVIL KO	Trigeminal Ganglion	gDNA/RNA	Gapdh	27.6838	7.99438	0.00392151
B	12020	OXTR AVIL WT	Trigeminal Ganglion	gDNA/RNA	Gapdh	28.622	9.40784	0.00147217
B	12101	OXTR AVIL WT	Trigeminal Ganglion	gDNA/RNA	Gapdh	27.3022	7.18776	0.00685914
B	NTC	NTC	NTC	NTC	Gapdh	#DIV/0!	#DIV/0!	0
C	NTC	NTC	NTC	NTC	Gapdh	#DIV/0!	#DIV/0!	0
B	11973	OXTR AVIL KO	Olfactory Bulb	cDNA	Oxtr	26.3486	10.1351	0.000889288
B	12106	OXTR AVIL KO	Olfactory Bulb	cDNA	Oxtr	26.9442	9.80991	0.0011141
B	12020	OXTR AVIL WT	Olfactory Bulb	cDNA	Oxtr	25.3261	9.65897	0.00123697
B	12101	OXTR AVIL WT	Olfactory Bulb	cDNA	Oxtr	26.8813	9.90528	0.00104283
A	9086	OXTR KO	Olfactory Bulb	cDNA	Oxtr	#DIV/0!	#DIV/0!	0
A	9114	OXTR KO	Olfactory Bulb	cDNA	Oxtr	37.9095	19.7277	1.15178e-06
A	9105	OXTR WT	Olfactory Bulb	cDNA	Oxtr	28.6852	9.87052	0.00106826
A	9110	OXTR WT	Olfactory Bulb	cDNA	Oxtr	31.2552	10.1733	0.000866027
C	11973	OXTR AVIL KO	Piriform Cortex	cDNA	Oxtr	27.2758	9.22112	0.00167558
C	12106	OXTR AVIL KO	Piriform Cortex	cDNA	Oxtr	27.2733	7.41422	0.00586269
C	12020	OXTR AVIL WT	Piriform Cortex	cDNA	Oxtr	27.9295	9.32422	0.00156002
C	12101	OXTR AVIL WT	Piriform Cortex	cDNA	Oxtr	29.6239	9.76479	0.00114949
C	9086	OXTR KO	Piriform Cortex	cDNA	Oxtr	#DIV/0!	#DIV/0!	0
C	9114	OXTR KO	Piriform Cortex	cDNA	Oxtr	#DIV/0!	#DIV/0!	0
C	9105	OXTR WT	Piriform Cortex	cDNA	Oxtr	27.6591	8.94883	0.00202365
C	9110	OXTR WT	Piriform Cortex	cDNA	Oxtr	28.9763	7.8544	0.00432106
B	11973	OXTR AVIL KO	Trigeminal Ganglion	cDNA	Oxtr	32.2744	13.3396	9.64673e-05
B	12106	OXTR AVIL KO	Trigeminal Ganglion	cDNA	Oxtr	33.1475	13.4581	8.88593e-05
B	12020	OXTR AVIL WT	Trigeminal Ganglion	cDNA	Oxtr	29.212	9.99778	0.000978069
B	12101	OXTR AVIL WT	Trigeminal Ganglion	cDNA	Oxtr	29.4091	9.29465	0.00159233
B	NTC	NTC	NTC	NTC	Oxtr	#DIV/0!	#DIV/0!	0
C	NTC	NTC	NTC	NTC	Oxtr	#DIV/0!	#DIV/0!	0
